# Supplementary material for: DNA Repair-Based Gene Expression Signature and Distinct Molecular Subtypes for Prediction of Clinical Outcomes in Lung Adenocarcinoma
Source: Front Med (Lausanne). 2020 Nov 27;7:615981. doi: 10.3389/fmed.2020.615981 (PMC7729081; doi:10.3389/fmed.2020.615981)
Supplement: Supplementary Table 2 — 109 DEGs between high- and low-risk groups with the threshold of |logFC| >1 and adjusted p-value < 0.01. [file Table_2.XLSX]

## Sheet: Sheet1
id	logFC	AveExpr	t	P.Value	adj.P.Val	B
RRM2	1.1675	4.70484	11.581	9.32845e-28	5.0077e-23	52.1465
CCNB1	1.0407	5.14372	11.4828	2.31351e-27	5.88167e-23	51.2578
SLC2A1	1.27247	6.17875	10.7097	2.51959e-24	1.50285e-20	44.4183
AC092071.1	-1.27201	1.74221	-10.6276	5.20197e-24	2.53866e-20	43.7095
CDCA5	1.02735	4.05672	10.4446	2.58403e-23	1.06705e-19	42.1427
TPX2	1.15676	4.73542	10.2804	1.07284e-22	3.3534e-19	40.7514
ESYT3	-1.03999	2.98353	-10.2591	1.28897e-22	3.6418e-19	40.572
CYP2B7P	-1.85836	5.48334	-10.2202	1.80195e-22	4.39693e-19	40.2447
ANLN	1.0992	4.10262	9.9894	1.29038e-21	2.47393e-18	38.3213
ARNTL2	1.06976	3.13355	9.95912	1.66694e-21	2.98282e-18	38.0712
GGTLC1	-1.79084	3.6052	-9.84815	4.24194e-21	5.83887e-18	37.1589
FOXM1	1.05352	4.16387	9.84047	4.52412e-21	6.0716e-18	37.096
CDC20	1.08956	5.05729	9.77749	7.66142e-21	9.34728e-18	36.5815
LOXL2	1.03518	4.7229	9.62908	2.62711e-20	2.82057e-17	35.3783
BIRC5	1.07958	4.66881	9.60981	3.08011e-20	3.17973e-17	35.223
MYBL2	1.24515	4.85493	9.52109	6.38863e-20	5.913e-17	34.5108
GJB2	1.31368	4.28517	9.26761	5.00617e-19	3.55501e-16	32.5016
SFTA3	-1.41909	6.26001	-8.90999	8.55455e-18	4.33488e-15	29.7332
INMT	-1.12214	3.91797	-8.90992	8.55961e-18	4.33488e-15	29.7327
ZDHHC11B	-1.10666	2.47782	-8.87896	1.09032e-17	5.36976e-15	29.4967
TMPRSS2	-1.13522	5.81743	-8.84537	1.41678e-17	6.73056e-15	29.2414
ADGRF5	-1.14779	5.95443	-8.78673	2.23415e-17	1.02508e-14	28.7974
SCTR	-1.41861	3.35318	-8.68029	5.07871e-17	2.0972e-14	27.9971
LYPD3	1.24771	3.54281	8.66927	5.5268e-17	2.24765e-14	27.9147
SUSD2	-1.50322	5.05627	-8.64754	6.52909e-17	2.57717e-14	27.7523
TMEM163	-1.00821	3.57535	-8.62396	7.82022e-17	2.97734e-14	27.5765
CYP4B1	-1.70597	5.08973	-8.54068	1.4749e-16	5.14127e-14	26.9584
AL162511.1	-1.04479	2.18891	-8.5225	1.69296e-16	5.75198e-14	26.8241
VEGFD	-1.02061	1.92926	-8.51983	1.72755e-16	5.79616e-14	26.8044
HLF	-1.03842	2.61514	-8.42388	3.56366e-16	1.12532e-13	26.0992
RNASE1	-1.03936	9.24684	-8.36494	5.54327e-16	1.67176e-13	25.669
AL135999.3	-1.23946	2.64236	-8.33276	7.04908e-16	2.03446e-13	25.435
CACNA2D2	-1.33631	3.59964	-8.3065	8.57143e-16	2.39652e-13	25.2446
VSIG2	-1.38558	4.46799	-8.26254	1.18788e-15	3.2206e-13	24.927
RHOV	1.21611	4.16989	8.21912	1.63763e-15	4.30938e-13	24.6145
PKP2	1.05204	2.77771	8.16194	2.49456e-15	6.22852e-13	24.2049
GJB3	1.26862	2.59053	8.13363	3.07007e-15	7.42377e-13	24.0029
UBE2C	1.08491	5.94332	8.11865	3.42571e-15	8.13711e-13	23.8963
ADH1B	-1.374	3.58375	-8.0724	4.80081e-15	1.07382e-12	23.5679
CFAP221	-1.01213	3.02615	-8.06649	5.0119e-15	1.1072e-12	23.5261
PLA2G1B	-1.27508	2.68472	-7.92801	1.36412e-14	2.74265e-12	22.5522
LHFPL3-AS2	-1.09565	2.05896	-7.90808	1.57384e-14	3.14078e-12	22.4132
C16orf89	-1.64001	6.6117	-7.86233	2.18327e-14	4.21591e-12	22.095
NKX2-1	-1.17286	6.68479	-7.82874	2.77388e-14	5.19478e-12	21.8622
ATP13A4	-1.20492	3.5646	-7.82495	2.84961e-14	5.29318e-12	21.8361
PITX1	1.1244	3.0645	7.68721	7.54071e-14	1.26849e-11	20.8904
CXCL17	-1.24104	8.2066	-7.5526	1.92678e-13	3.01555e-11	19.9792
ELF5	-1.03536	2.67373	-7.53802	2.13128e-13	3.30668e-11	19.8812
ABCA3	-1.1053	5.69264	-7.5247	2.33677e-13	3.59434e-11	19.7918
MIR663AHG	-1.03493	1.80959	-7.5219	2.38227e-13	3.64345e-11	19.7731
KRT16	1.29386	2.51857	7.49305	2.90628e-13	4.36329e-11	19.5801
PIGR	-1.75654	7.00001	-7.49287	2.90983e-13	4.36329e-11	19.5789
LAMC2	1.01773	6.27938	7.45643	3.73708e-13	5.46632e-11	19.336
MYBPHL	-1.02437	1.96962	-7.41755	4.87581e-13	6.94279e-11	19.0778
PGC	-2.38232	5.95874	-7.40899	5.1689e-13	7.28286e-11	19.0212
NAPSA	-1.55871	8.90858	-7.36794	6.83474e-13	9.35976e-11	18.7501
IRX2	-1.26673	3.78953	-7.33345	8.63511e-13	1.15599e-10	18.5232
KRT6A	1.71217	2.86894	7.29446	1.1236e-12	1.46756e-10	18.2678
LMO3	-1.14678	5.42312	-7.26521	1.36792e-12	1.736e-10	18.077
AC079630.1	-1.0059	2.35375	-7.26014	1.41533e-12	1.79193e-10	18.0439
AQP4	-1.33166	4.03599	-7.24646	1.55137e-12	1.95037e-10	17.9549
EGLN3	1.00988	4.89948	7.21032	1.97572e-12	2.39957e-10	17.7204
MS4A15	-1.30989	2.5183	-7.12095	3.57777e-12	4.03492e-10	17.1448
C1orf116	-1.01246	5.95193	-7.05787	5.42164e-12	5.76326e-10	16.742
AC091849.2	-1.07534	2.87272	-7.04035	6.08187e-12	6.36427e-10	16.6306
FAM83A	1.10185	4.99088	7.01481	7.18823e-12	7.35006e-10	16.4687
SFTPB	-1.67168	10.8909	-7.00585	7.62148e-12	7.70501e-10	16.412
SCNN1B	-1.01041	5.08649	-6.98081	8.97287e-12	8.90354e-10	16.2539
SFTA1P	-1.19633	4.75233	-6.95785	1.04172e-11	1.01734e-09	16.1093
SCGB3A2	-1.899	7.4335	-6.89433	1.57105e-11	1.47443e-09	15.7114
TNS4	1.17089	2.92931	6.77985	3.2699e-11	2.78626e-09	15.002
LRRK2	-1.0274	3.76653	-6.76812	3.52284e-11	2.96415e-09	14.9299
NDNF	-1.00291	5.09046	-6.70698	5.18722e-11	4.18108e-09	14.5556
C7	-1.07342	4.67126	-6.69837	5.47645e-11	4.38132e-09	14.5031
GGT6	-1.00375	2.83529	-6.63352	8.22636e-11	6.29071e-09	14.1096
NR0B2	-1.03175	2.03487	-6.6098	9.53898e-11	7.10224e-09	13.9665
PEBP4	-1.2443	4.122	-6.40633	3.33664e-10	2.09985e-08	12.7569
C4BPA	-1.28796	6.44499	-6.39218	3.63596e-10	2.25387e-08	12.6739
CLIC6	-1.05422	5.63346	-6.35236	4.62653e-10	2.80001e-08	12.4414
KRT81	1.08933	1.76102	6.34488	4.84007e-10	2.9161e-08	12.3978
SCGB3A1	-1.74482	6.69034	-6.30533	6.1396e-10	3.55924e-08	12.1683
AGER	-1.13064	5.14022	-6.28704	6.85064e-10	3.9123e-08	12.0626
COL11A1	1.09322	3.09389	6.20872	1.09206e-09	5.86826e-08	11.6129
TMPRSS11E	1.09585	2.42175	6.18744	1.23851e-09	6.52462e-08	11.4916
GKN2	-1.11032	2.12238	-6.18297	1.27167e-09	6.64065e-08	11.4661
CRYM	-1.09197	4.04764	-6.16835	1.3862e-09	7.12779e-08	11.383
SLC22A31	-1.10814	6.08197	-6.16371	1.42463e-09	7.29047e-08	11.3566
AC008268.1	-1.02721	1.96035	-6.13113	1.72511e-09	8.54394e-08	11.1722
KIAA1324	-1.03048	4.26763	-6.0746	2.4001e-09	1.13318e-07	10.854
DRAIC	-1.09344	2.41739	-6.03902	2.95071e-09	1.355e-07	10.6551
GPR87	1.0853	2.64388	5.99805	3.73824e-09	1.66851e-07	10.4274
CLDN18	-1.30846	3.32773	-5.95929	4.67014e-09	2.02506e-07	10.2132
WIF1	-1.14574	2.81027	-5.93363	5.40813e-09	2.30778e-07	10.072
PCP4L1	-1.06427	3.89744	-5.84069	9.16076e-09	3.61063e-07	9.5651
DKK1	1.07404	2.54215	5.76753	1.38044e-08	5.17493e-07	9.17099
SERPINB5	1.04784	2.01025	5.76415	1.40669e-08	5.26302e-07	9.1529
SLC1A7	-1.07226	2.50017	-5.66943	2.37611e-08	8.25593e-07	8.64946
SFTPC	-1.93982	7.52699	-5.53515	4.9345e-08	1.51454e-06	7.9484
CLDN2	-1.1323	2.82743	-5.39273	1.05425e-07	2.89041e-06	7.22111
SFTPD	-1.12297	6.97279	-5.28578	1.84412e-07	4.66742e-06	6.68613
GFRA3	-1.01145	2.9474	-5.19117	3.00074e-07	6.94991e-06	6.22086
KRT17	1.03322	5.19627	5.0298	6.76782e-07	1.38299e-05	5.44481
MMP1	1.00481	5.08759	5.0221	7.03182e-07	1.43094e-05	5.40833
SFTPA1	-1.43314	9.1718	-4.93641	1.07294e-06	2.0403e-05	5.00583
TNNT1	1.01432	3.89927	4.93092	1.10217e-06	2.087e-05	4.98025
SFTPA2	-1.36913	9.60619	-4.79995	2.07641e-06	3.50521e-05	4.37787
SCGB1A1	-1.44428	5.81262	-4.4913	8.72475e-06	0.000114235	3.01715
CPS1	1.05613	2.46611	4.06741	5.48995e-05	0.000512988	1.28519
SPINK1	-1.05615	5.54686	-3.79502	0.000164977	0.001269	0.257226
